# Supplementary material for: Prognostic and immunological significance of metastasis associated lung adenocarcinoma transcript 1 among different kinds of cancers
Source: Bioengineered. 2021 Jul 24;12(1):4247–58. doi: 10.1080/21655979.2021.1955511 (PMC8806457; doi:10.1080/21655979.2021.1955511)
Supplement: Supplemental Material [file KBIE_A_1955511_SM6795.zip]

Archive with 7 entries (6 files):
- supplementary/
- supplementary/3 Supplementary data.docx
- supplementary/4 Supplementary table 1.docx
- supplementary/downloadFromZipFile.pdf
- supplementary/Supplementary_figure_1.png
- supplementary/Supplementary_figure_2.png
- supplementary/Supplementary_figure_3.png
